# Supplementary material for: Farming system shapes traits and composition of spider assemblages in Mediterranean cherry orchards
Source: PeerJ. 2020 Apr 2;8:e8856. doi: 10.7717/peerj.8856 (PMC7130109; doi:10.7717/peerj.8856)
Supplement: Supplemental Information 1 — Description of spider data, including a list of spider families sampled, with their guild and the number of individuals collected per family (number of individuals per site and month); morphological measurements taken for each individual (carapace width). [file peerj-08-8856-s001.xlsx]

## Sheet: Abundance data per month-site
	site code	1S	1S	1S	1S	1S	1U	1U	1U	1U	1U	2S	2S	2S	2S	2S	2U	2U	2U	2U	2U	3S	3S	3S	3S	3S	3U	3U	3U	3U	3U	4S	4S	4S	4S	4S	4U	4U	4U	4U	4U	5S	5S	5S	5S	5S	5U	5U	5U
	farming system	organic	organic	organic	organic	organic	organic	organic	organic	organic	organic	organic	organic	organic	organic	organic	organic	organic	organic	organic	organic	organic	organic	organic	organic	organic	organic	organic	organic	organic	organic	conventional	conventional	conventional	conventional	conventional	conventional	conventional	conventional	conventional	conventional	conventional	conventional	conventional	conventional	conventional	conventional	conventional	conventional
	hillside aspect	sunny	sunny	sunny	sunny	sunny	shady	shady	shady	shady	shady	sunny	sunny	sunny	sunny	sunny	shady	shady	shady	shady	shady	sunny	sunny	sunny	sunny	sunny	shady	shady	shady	shady	shady	sunny	sunny	sunny	sunny	sunny	shady	shady	shady	shady	shady	sunny	sunny	sunny	sunny	sunny	shady	shady	shady
	month	april	august	july	june	may	april	august	july	june	may	april	august	july	june	may	april	august	july	june	may	april	august	july	june	may	april	august	july	june	may	april	august	july	june	may	april	august	july	june	may	april	august	july	june	may	april	august	july
Guild	Family	1Sabr	1Sago	1Sjul	1Sjun	1Smay	1Uabr	1Uago	1Ujul	1Ujun	1Umay	2Sabr	2Sago	2Sjul	2Sjun	2Smay	2Uabr	2Uago	2Ujul	2Ujun	2Umay	3Sabr	3Sago	3Sjul	3Sjun	3Smay	3Uabr	3Uago	3Ujul	3Ujun	3Umay	4Sabr	4Sago	4Sjul	4Sjun	4Smay	4Uabr	4Uago	4Ujul	4Ujun	4Umay	5Sabr	5Sago	5Sjul	5Sjun	5Smay	5Uabr	5Uago	5Ujul
Sheet web builders	Agelenidae	7	0	1	1	0	2	0	1	2	10	2	1	1	2	4	14	2	0	14	17	0	2	2	2	5	5	1	6	12	5	3	0	0	4	12	8	0	0	11	5	2	2	0	2	8	23	0	0
Sheet web builders	Amaurobiidae	0	1	0	0	0	0	1	1	0	0	0	4	0	1	1	0	16	3	19	0	0	1	0	4	5	0	1	2	2	1	0	0	6	9	3	0	6	9	13	0	0	0	5	13	10	0	8	17
Foliage runners	Anyphaenidae	3	2	3	1	0	1	0	0	2	3	3	4	4	1	0	0	3	9	6	0	0	0	1	2	0	3	0	2	0	3	0	0	3	1	1	3	0	0	3	0	2	0	2	2	5	4	4	0
Orb weavers	Araneidae	0	0	0	0	0	0	0	0	0	0	0	0	0	0	0	0	0	0	0	0	0	0	0	0	0	0	0	0	0	3	0	0	0	0	0	0	0	0	0	0	0	0	0	0	0	3	0	0
Foliage runners	Clubionidae	0	0	0	0	0	0	0	0	0	0	0	0	0	0	0	0	0	0	0	3	0	0	1	0	0	0	0	0	0	0	0	0	0	0	3	0	0	0	0	0	0	0	0	0	0	0	0	0
Ground runners	Corinnidae	0	1	1	1	0	0	0	2	0	0	0	0	0	0	0	0	0	0	0	0	0	0	0	1	0	0	1	0	1	0	0	0	0	0	0	0	0	0	0	0	0	0	0	0	0	0	6	3
Space web builders	Dictynidae	2	0	1	2	1	2	1	0	1	0	0	0	0	0	1	0	0	9	0	3	0	1	2	1	0	0	1	1	2	0	0	1	0	0	0	0	0	0	0	0	0	0	0	2	0	0	4	3
Ground runners	Dysderidae	0	3	0	1	0	1	2	0	3	3	0	2	1	3	0	0	0	0	0	0	1	0	0	1	2	1	1	1	0	4	0	0	0	0	0	0	0	0	0	0	0	0	0	0	0	0	0	0
Sheet web builders	Eresidae	0	0	0	2	0	0	0	0	1	0	0	0	0	4	3	0	0	0	0	0	0	0	0	0	0	0	0	0	1	1	0	0	0	0	0	0	0	0	0	0	0	0	0	0	0	0	0	0
Foliage runners	Eutichuridae	0	0	0	0	0	0	0	1	0	0	0	1	0	0	0	0	0	0	0	3	0	0	0	0	0	0	0	1	0	0	0	0	0	0	0	0	0	0	0	0	0	0	0	0	0	0	0	0
Sheet web builders	Filistatidae	0	1	1	1	0	0	0	0	0	0	0	0	0	0	0	0	0	0	0	0	0	0	0	0	0	0	0	0	0	0	0	0	0	0	0	0	2	0	0	0	0	2	0	0	0	0	0	0
Ground runners	Gnaphosidae	16	26	32	18	25	5	17	42	43	12	14	12	7	30	10	11	8	20	22	14	1	25	77	67	15	16	16	26	57	23	9	16	18	21	12	2	14	37	65	22	22	14	13	60	25	3	0	16
Sheet web builders	Linyphiidae	0	1	2	1	2	5	0	0	1	7	2	1	1	9	8	2	0	0	0	3	1	0	1	7	1	3	0	1	0	5	8	0	1	1	3	3	0	0	0	5	2	2	0	0	7	6	0	0
Ground runners	Liocranidae	0	0	0	0	0	0	0	0	0	0	0	0	0	0	0	0	0	0	0	0	1	0	0	0	0	0	0	0	0	0	0	0	0	0	0	0	0	0	0	0	0	0	0	0	0	0	0	0
Ground runners	Lycosidae	47	1	9	6	151	55	11	36	23	74	35	5	13	17	128	51	5	11	17	0	97	17	45	21	37	36	6	12	13	126	135	3	9	13	49	48	0	11	5	468	54	0	8	5	11	26	0	16
Foliage runners	Miturgidae	0	0	0	0	0	0	0	0	0	0	0	0	0	0	0	0	0	2	0	0	0	0	1	0	0	0	0	0	0	0	0	0	0	0	0	0	0	0	0	0	0	0	0	0	0	0	0	0
Ambushers	Nemesiidae	1	5	0	0	0	0	1	0	1	0	6	0	1	1	2	0	0	2	0	0	0	5	2	2	0	0	6	4	3	0	0	0	1	1	0	0	0	0	0	0	0	2	0	0	0	0	0	13
Ambushers	Oecobiidae	0	0	0	0	0	0	0	0	0	0	0	0	0	0	0	0	2	0	0	0	0	0	0	0	0	0	0	0	0	0	0	1	0	0	0	0	0	0	0	0	0	0	0	2	0	0	0	0
Stalkers	Oxyopidae	0	0	5	2	1	0	1	2	0	0	0	3	6	2	0	0	16	6	0	0	0	0	8	0	0	0	1	6	4	0	0	0	8	1	1	0	29	42	5	0	0	7	5	5	0	0	13	0
Ambushers	Philodromidae	6	3	5	5	7	4	6	5	2	2	4	5	5	10	1	3	9	9	8	26	1	2	15	5	3	2	10	5	7	1	1	15	7	0	3	5	6	3	5	5	0	15	18	0	5	0	11	0
Space web builders	Pholcidae	0	10	0	0	0	0	0	0	0	0	0	1	0	0	0	0	0	0	0	0	0	0	0	0	0	0	0	0	0	0	0	0	0	0	0	0	0	0	0	0	0	0	0	0	0	0	0	0
Ambushers	Pisauridae	2	0	0	0	0	0	0	0	0	0	0	0	0	0	0	2	0	0	0	5	7	0	0	0	0	1	0	0	0	2	0	0	0	0	0	2	0	0	0	2	0	0	0	0	0	0	0	0
Stalkers	Salticidae	2	9	20	1	3	0	6	11	3	2	3	11	5	1	3	3	6	15	6	5	2	6	5	6	2	1	6	11	1	2	1	9	17	3	4	2	3	6	0	0	2	7	22	7	0	4	13	27
Stalkers	Scytodidae	0	2	0	0	0	0	0	0	1	0	0	0	0	0	0	0	0	2	0	0	0	0	0	0	0	0	1	0	0	0	0	0	0	0	0	0	2	0	0	0	0	0	0	0	0	0	0	0
Ambushers	Sicariidae	0	5	2	0	1	0	0	0	0	0	0	0	0	0	0	0	8	2	0	0	0	2	7	0	1	0	2	4	0	0	0	6	10	1	0	0	14	14	2	0	0	8	5	0	2	0	0	0
Foliage runners	Sparassidae	0	0	3	0	0	1	1	0	0	0	0	1	3	0	1	0	6	0	0	0	0	0	1	0	0	0	0	0	0	0	0	4	3	0	0	0	0	3	0	3	0	0	0	0	0	0	0	0
Space web builders	Theridiidae	0	0	1	0	0	0	0	0	1	0	0	1	1	2	0	0	3	0	0	0	1	0	0	1	0	0	0	2	2	0	0	0	1	0	0	0	0	0	0	0	0	0	0	0	2	0	4	0
Ambushers	Thomisidae	9	4	6	7	40	7	4	8	5	29	4	9	9	1	9	14	19	6	13	68	2	5	12	11	17	2	6	13	8	25	6	8	10	9	21	2	0	13	13	5	5	0	13	0	22	10	8	24
Space web builders	Titanoecidae	0	0	0	0	0	0	0	3	0	0	0	0	0	0	0	0	0	0	0	0	0	0	0	0	0	0	0	0	0	0	0	0	0	0	0	0	0	0	0	0	0	0	0	0	0	0	0	0
Orb weavers	Uloboridae	0	0	0	0	0	0	0	0	0	0	0	0	0	0	0	0	0	0	0	0	0	0	0	0	0	0	0	0	0	0	0	0	0	0	0	0	0	0	0	0	0	0	2	0	0	0	0	0
Ground runners	Zodariidae	6	21	9	0	16	4	15	5	7	49	12	3	0	0	9	11	54	2	20	74	4	14	12	4	11	3	80	8	6	9	9	20	12	4	4	22	82	31	8	114	2	17	0	2	20	0	10	20
[truncated: 12 more columns]

## Sheet: Morphological measures
Sample	Site code	Month	Farming system	Hillside aspect	Stage/sex	Guild	Carapace width (mm)
4Uabr-age1	4U	4	conventional	shady	female	Sheet web builders	2.27369
4Ujun-age1	4U	6	conventional	shady	female	Sheet web builders	2.96563
4Ujun-age2	4U	6	conventional	shady	female	Sheet web builders	3.39462
4Ujun-age3	4U	6	conventional	shady	female	Sheet web builders	3.25
4Ujun-age4	4U	6	conventional	shady	female	Sheet web builders	3.69862
4Umay-age1	4U	5	conventional	shady	female	Sheet web builders	2
5Umay-age1	5U	5	conventional	shady	female	Sheet web builders	2.49474
6Ujul-age1	6U	7	conventional	shady	female	Sheet web builders	3.90128
6Ujul-age2	6U	7	conventional	shady	female	Sheet web builders	3.79995
6Ujul-age3	6U	7	conventional	shady	female	Sheet web builders	4.62331
6Ujun-age1	6U	6	conventional	shady	female	Sheet web builders	3.90128
6Ujun-age2	6U	6	conventional	shady	female	Sheet web builders	4.49664
6Ujun-age3	6U	6	conventional	shady	female	Sheet web builders	4.43331
6Ujun-age4	6U	6	conventional	shady	female	Sheet web builders	3.74928
6Ujun-age5	6U	6	conventional	shady	female	Sheet web builders	3.54662
6Ujun-age6	6U	6	conventional	shady	female	Sheet web builders	4.05328
6Ujun-age7	6U	6	conventional	shady	female	Sheet web builders	3.59729
6Ujun-age8	6U	6	conventional	shady	female	Sheet web builders	3.44529
6Ujun-age9	6U	6	conventional	shady	female	Sheet web builders	3.25
6Umay-age1	6U	5	conventional	shady	female	Sheet web builders	4.81331
6Umay-age2	6U	5	conventional	shady	female	Sheet web builders	3.79995
1Ujun-age1	1U	6	organic	shady	female	Sheet web builders	3.04688
2Uago-age1	2U	8	organic	shady	female	Sheet web builders	3.85062
2Ujun-age1	2U	6	organic	shady	female	Sheet web builders	2.21053
2Ujun-age2	2U	6	organic	shady	female	Sheet web builders	3.00625
2Ujun-age3	2U	6	organic	shady	female	Sheet web builders	3.4125
2Ujun-age4	2U	6	organic	shady	female	Sheet web builders	3.29062
3Uago-age1	3U	8	organic	shady	female	Sheet web builders	3.4125
3Ujun-age1	3U	6	organic	shady	female	Sheet web builders	4.00261
3Ujun-age2	3U	6	organic	shady	female	Sheet web builders	4.05328
3Ujun-age4	3U	6	organic	shady	female	Sheet web builders	2.80313
3Ujun-age5	3U	6	organic	shady	female	Sheet web builders	3.90128
3Ujul-age1	3U	7	organic	shady	female	Sheet web builders	3.12812
3Ujul-age2	3U	7	organic	shady	female	Sheet web builders	3.04688
3Ujul-age3	3U	7	organic	shady	female	Sheet web builders	3.16875
3Ujul-age4	3U	7	organic	shady	female	Sheet web builders	1.42
3Ujul-age5	3U	7	organic	shady	female	Sheet web builders	1.34995
4Sjun-age2	4S	6	conventional	sunny	female	Sheet web builders	2.49474
4Sjun-age3	4S	6	conventional	sunny	female	Sheet web builders	3.90128
4Smay-age1	4S	5	conventional	sunny	female	Sheet web builders	3.4125
4Smay-age2	4S	5	conventional	sunny	female	Sheet web builders	3.25
5Sabr-age1	5S	4	conventional	sunny	female	Sheet web builders	3.25
5Sago-age1	5S	8	conventional	sunny	female	Sheet web builders	4.74998
6Smay-age1	6S	5	conventional	sunny	female	Sheet web builders	3.29062
6Smay-age2	6S	5	conventional	sunny	female	Sheet web builders	3.37188
1Sjul-age1	1S	7	organic	sunny	female	Sheet web builders	4.20528
1Sjun-age1	1S	6	organic	sunny	female	Sheet web builders	4.30661
2Sjul-age1	2S	7	organic	sunny	female	Sheet web builders	3.79995
3Sago-age1	3S	8	organic	sunny	female	Sheet web builders	4.05328
3Sjul-age1	3S	7	organic	sunny	female	Sheet web builders	3.79995
3Sjul-age2	3S	7	organic	sunny	female	Sheet web builders	4.05328
6Uabr-age1	6U	4	conventional	shady	juvenile	Sheet web builders	2.49474
3Ujun-age3	3U	6	organic	shady	juvenile	Sheet web builders	2.17895
1Sabr-age1	1S	4	organic	sunny	juvenile	Sheet web builders	1.775
4Uabr-age2	4U	4	conventional	shady	juvenile	Sheet web builders	2.025
6Sabr-age1	6S	4	conventional	sunny	juvenile	Sheet web builders	2.1
2Umay-age1	2U	5	organic	shady	juvenile	Sheet web builders	1.62
4Uago-any1	4U	8	conventional	shady	female	Foliage runners	1.56
4Ujul-any2	4U	7	conventional	shady	female	Foliage runners	1.54
4Uago-any2	4U	8	conventional	shady	female	Foliage runners	1.39994
4Ujul-any1	4U	7	conventional	shady	female	Foliage runners	1.06662
4Ujun-any1	4U	6	conventional	shady	female	Foliage runners	0.99996
4Ujun-any3	4U	6	conventional	shady	female	Foliage runners	1.18329
5Uago-any1	5U	8	conventional	shady	female	Foliage runners	1.19995
5Uago-any2	5U	8	conventional	shady	female	Foliage runners	1.41661
5Ujun-any1	5U	6	conventional	shady	female	Foliage runners	0.99996
5Ujun-any2	5U	6	conventional	shady	female	Foliage runners	1.14995
5Ujul-any1	5U	7	conventional	shady	female	Foliage runners	1.24995
5Ujul-any2	5U	7	conventional	shady	female	Foliage runners	1.31661
5Ujul-any3	5U	7	conventional	shady	female	Foliage runners	1.11662
6Ujul-any1	6U	7	conventional	shady	female	Foliage runners	1.31661
6Ujul-any2	6U	7	conventional	shady	female	Foliage runners	1.28328
6Ujul-any3	6U	7	conventional	shady	female	Foliage runners	1.41661
6Ujul-any4	6U	7	conventional	shady	female	Foliage runners	1.29995
6Ujul-any5	6U	7	conventional	shady	female	Foliage runners	1.38328
6Ujul-any6	6U	7	conventional	shady	female	Foliage runners	1.44994
6Ujul-any7	6U	7	conventional	shady	female	Foliage runners	1.31661
6Ujul-any8	6U	7	conventional	shady	female	Foliage runners	1.03329
2Uago-any2	2U	8	organic	shady	female	Foliage runners	1.52
2Uago-any3	2U	8	organic	shady	female	Foliage runners	1.66
1Uago-any1	1U	8	organic	shady	female	Foliage runners	1.29995
1Ujul-any1	1U	7	organic	shady	female	Foliage runners	1.04996
2Uago-any1	2U	8	organic	shady	female	Foliage runners	1.23328
2Uago-any4	2U	8	organic	shady	female	Foliage runners	1.34995
2Uago-any5	2U	8	organic	shady	female	Foliage runners	1.16662
2Ujul-any1	2U	7	organic	shady	female	Foliage runners	1.29995
2Ujun-any1	2U	6	organic	shady	female	Foliage runners	1.03329
2Ujun-any2	2U	6	organic	shady	female	Foliage runners	1.16662
2Ujun-any3	2U	6	organic	shady	female	Foliage runners	1.13329
2Ujun-any4	2U	6	organic	shady	female	Foliage runners	1.11662
2Ujun-any5	2U	6	organic	shady	female	Foliage runners	1.08329
3Uago-any1	3U	8	organic	shady	female	Foliage runners	1.39994
3Ujul-any1	3U	7	organic	shady	female	Foliage runners	1.39994
3Ujul-any2	3U	7	organic	shady	female	Foliage runners	1.31661
3Ujul-any3	3U	7	organic	shady	female	Foliage runners	1.09996
4Sjul-any2	4S	7	conventional	sunny	female	Foliage runners	1.48
4Sjul-any3	4S	7	conventional	sunny	female	Foliage runners	1.44
4Sjul-any1	4S	7	conventional	sunny	female	Foliage runners	1.36661
4Sjul-any4	4S	7	conventional	sunny	female	Foliage runners	1.29995
4Sjun-any1	4S	6	conventional	sunny	female	Foliage runners	1.24995
4Sjun-any2	4S	6	conventional	sunny	female	Foliage runners	1.18329
4Sjun-any3	4S	6	conventional	sunny	female	Foliage runners	1.16662
4Sjun-any4	4S	6	conventional	sunny	female	Foliage runners	1.23328
4Sjun-any5	4S	6	conventional	sunny	female	Foliage runners	1.36661
4Sjun-any6	4S	6	conventional	sunny	female	Foliage runners	1.18329
5Sjul-any1	5S	7	conventional	sunny	female	Foliage runners	1.34995
5Sjul-any2	5S	7	conventional	sunny	female	Foliage runners	1.43328
5Sjun-any1	5S	6	conventional	sunny	female	Foliage runners	1.13329
5Sjun-any2	5S	6	conventional	sunny	female	Foliage runners	1.36661
5Sjun-any3	5S	6	conventional	sunny	female	Foliage runners	1.14995
5Sjun-any4	5S	6	conventional	sunny	female	Foliage runners	1.03329
6Sago-any1	6S	8	conventional	sunny	female	Foliage runners	1.36661
6Sjul-any2	6S	7	conventional	sunny	female	Foliage runners	1.18329
6Sjul-any3	6S	7	conventional	sunny	female	Foliage runners	1.28328
6Smay-any2	6S	5	conventional	sunny	female	Foliage runners	1.03329
6Ujun-any4	6U	6	conventional	sunny	female	Foliage runners	1.13329
2Sago-any3	2S	8	organic	sunny	female	Foliage runners	1.56
2Sago-any4	2S	8	organic	sunny	female	Foliage runners	1.44
3Sago-any1	3S	8	organic	sunny	female	Foliage runners	1.36661
3Sjun-any1	3S	6	organic	sunny	female	Foliage runners	1.09996
4Ujun-any2	4U	6	conventional	shady	juvenile	Foliage runners	0.933296
3Ujun-any1	3U	6	organic	shady	juvenile	Foliage runners	0.899964
3Ujun-any2	3U	6	organic	shady	juvenile	Foliage runners	0.783302
3Umay-any1	3U	5	organic	shady	juvenile	Foliage runners	0.74997
4Smay-any1	4S	5	conventional	sunny	juvenile	Foliage runners	0.616642
5Smay-any1	5S	5	conventional	sunny	juvenile	Foliage runners	0.766636
5Smay-any2	5S	5	conventional	sunny	juvenile	Foliage runners	0.983294
5Smay-any3	5S	5	conventional	sunny	juvenile	Foliage runners	0.74997
6Sjul-any1	6S	7	conventional	sunny	juvenile	Foliage runners	0.783302
6Smay-any1	6S	5	conventional	sunny	juvenile	Foliage runners	0.8333
6Ujun-any1	6U	6	conventional	sunny	juvenile	Foliage runners	0.949962
6Ujun-any2	6U	6	conventional	sunny	juvenile	Foliage runners	0.91663
6Ujun-any3	6U	6	conventional	sunny	juvenile	Foliage runners	0.933296
1Sago-any1	1S	8	organic	sunny	juvenile	Foliage runners	0.8333
2Sago-any1	2S	8	organic	sunny	juvenile	Foliage runners	0.549978
2Sago-any2	2S	8	organic	sunny	juvenile	Foliage runners	0.883298
2Sjun-any1	2S	6	organic	sunny	juvenile	Foliage runners	0.949962
2Smay-any1	2S	5	organic	sunny	juvenile	Foliage runners	0.799968
3Smay-any1	3S	5	organic	sunny	juvenile	Foliage runners	0.74997
3Smay-any2	3S	5	organic	sunny	juvenile	Foliage runners	0.649974
3Smay-any3	3S	5	organic	sunny	juvenile	Foliage runners	0.766636
3Smay-any4	3S	5	organic	sunny	juvenile	Foliage runners	0.91663
6Umay-ara1	6U	5	conventional	shady	female	Orb weavers	1.36661
3Uabr-ara1	3U	4	organic	shady	female	Orb weavers	2.33685
2Ujul-ara1	2U	7	organic	shady	female	Orb weavers	1.98948
1Ujun-ara1	1U	6	organic	shady	female	Orb weavers	2.24211
2Ujul-ara2	2U	7	organic	shady	female	Orb weavers	2.05
1Sabr-ara7	1U	4	organic	shady	female	Orb weavers	1.23328
3Umay-ara1	3U	5	organic	shady	female	Orb weavers	1.775
3Umay-ara2	3U	5	organic	shady	female	Orb weavers	2
3Umay-ara3	3U	5	organic	shady	female	Orb weavers	1.56
4Sjun-ara1	4S	6	conventional	sunny	female	Orb weavers	2.21053
4Smay-ara1	4S	5	conventional	sunny	female	Orb weavers	2.21053
5Sabr-ara1	5S	4	conventional	sunny	female	Orb weavers	1.34
5Sjul-ara1	5S	7	conventional	sunny	female	Orb weavers	1.36
6Sago-ara1	6S	8	conventional	sunny	female	Orb weavers	1.13329
1Sjun-ara1	1S	6	organic	sunny	female	Orb weavers	2.14737
2Smay-ara3	2S	5	organic	sunny	female	Orb weavers	2.33685
2Sjun-ara1	2S	6	organic	sunny	female	Orb weavers	1.9
2Sabr-ara2	2S	4	organic	sunny	female	Orb weavers	1.31661
2Sabr-ara3	2S	4	organic	sunny	female	Orb weavers	0.649974
1Sago-ara1	1S	8	organic	sunny	female	Orb weavers	0.616642
1Sago-ara2	1S	8	organic	sunny	female	Orb weavers	0.949962
2Sago-ara4	2S	8	organic	sunny	female	Orb weavers	0.383318
2Sjul-ara1	2S	7	organic	sunny	female	Orb weavers	0.58331
2Sjul-ara3	2S	7	organic	sunny	female	Orb weavers	0.99996
5Uago-ara1	5U	8	conventional	shady	juvenile	Orb weavers	0.483314
1Sabr-ara6	1U	4	organic	shady	juvenile	Orb weavers	0.549978
2Uago-ara1	2U	8	organic	shady	juvenile	Orb weavers	0.483314
2Ujul-ara3	2U	7	organic	shady	juvenile	Orb weavers	0.933296
3Ujul-ara1	3U	7	organic	shady	juvenile	Orb weavers	0.549978
3Ujul-ara2	3U	7	organic	shady	juvenile	Orb weavers	0.933296
1Ujun-ara2	1U	6	organic	shady	juvenile	Orb weavers	0.783302
2Ujun-ara2	2U	6	organic	shady	juvenile	Orb weavers	0.616642
4Sjul-ara1	4S	7	conventional	sunny	juvenile	Orb weavers	1.04996
4Sjul-ara2	4S	7	conventional	sunny	juvenile	Orb weavers	0.866632
5Sjun-ara1	5S	6	conventional	sunny	juvenile	Orb weavers	0.33332
1Sabr-ara3	1S	4	organic	sunny	juvenile	Orb weavers	1.36661
2Sabr-ara1	2S	4	organic	sunny	juvenile	Orb weavers	0.58331
2Sago-ara1	2S	8	organic	sunny	juvenile	Orb weavers	1.04996
2Sago-ara2	2S	8	organic	sunny	juvenile	Orb weavers	0.549978
2Sago-ara3	2S	8	organic	sunny	juvenile	Orb weavers	0.949962
1Sjul-ara1	1S	7	organic	sunny	juvenile	Orb weavers	0.449982
1Sjul-ara2	1S	7	organic	sunny	juvenile	Orb weavers	0.433316
2Sjul-ara2	2S	7	organic	sunny	juvenile	Orb weavers	0.766636
2Sjul-ara4	2S	7	organic	sunny	juvenile	Orb weavers	0.949962
3Sjun-ara1	3S	6	organic	sunny	juvenile	Orb weavers	0.516646
3Sjun-ara2	3S	6	organic	sunny	juvenile	Orb weavers	0.483314
3Sjul-ara1	3S	7	organic	sunny	juvenile	Orb weavers	0.849966
6Ujun-phi1	6U	6	conventional	shady	female	Ambushers	2.14737
4Umay-phi2	4U	5	conventional	shady	female	Ambushers	2.27369
6Umay-phi1	6U	5	conventional	shady	female	Ambushers	2.17895
4Uabr-phi2	4U	4	conventional	shady	female	Ambushers	1.09996
6Ujul-phi8	6U	7	conventional	shady	female	Ambushers	1.26662
5Umay-phi1	5U	5	conventional	shady	female	Ambushers	1.26662
1Uabr-phi1	1U	4	organic	shady	female	Ambushers	3.00625
3Ujul-phi5	3U	7	organic	shady	female	Ambushers	2.68125
1Ujul-phi4	1U	7	organic	shady	female	Ambushers	2.58948
2Umay-phi5	2U	5	organic	shady	female	Ambushers	2.43158
1Uabr-phi2	1U	4	organic	shady	female	Ambushers	1.825
2Ujun-phi2	2U	6	organic	shady	female	Ambushers	2.125
3Ujun-phi2	3U	6	organic	shady	female	Ambushers	1.975
1Umay-phi1	1U	5	organic	shady	female	Ambushers	1.925
2Umay-phi3	2U	5	organic	shady	female	Ambushers	1.775
3Uabr-phi1	3U	4	organic	shady	female	Ambushers	1.46
2Ujun-phi1	2U	6	organic	shady	female	Ambushers	1.54
2Umay-phi2	2U	5	organic	shady	female	Ambushers	1.58
2Umay-phi4	2U	5	organic	shady	female	Ambushers	1.7
2Umay-phi1	2U	5	organic	shady	female	Ambushers	1.21662
3Uago-phi2	3U	8	organic	shady	female	Ambushers	2.125
3Uago-phi4	3U	8	organic	shady	female	Ambushers	1.08329
6Smay-phi2	6S	5	conventional	sunny	female	Ambushers	2.21053
6Sabr-phi1	6S	4	conventional	sunny	female	Ambushers	2.1
4Sjul-phi1	4S	7	conventional	sunny	female	Ambushers	1.56
6Sjul-phi1	6S	7	conventional	sunny	female	Ambushers	1.72
4Sago-phi10	4S	8	conventional	sunny	female	Ambushers	1.36661
5Smay-phi1	5S	5	conventional	sunny	female	Ambushers	1.36661
6Umay-phi3	6U	5	conventional	sunny	female	Ambushers	1.26662
1Sjun-phi5	1S	6	organic	sunny	female	Ambushers	2.925
3Sjun-phi2	3S	6	organic	sunny	female	Ambushers	2.84375
3Sjun-phi3	3S	6	organic	sunny	female	Ambushers	2.80313
1Sjul-phi5	1S	7	organic	sunny	female	Ambushers	2.36842
1Sjun-phi2	1S	6	organic	sunny	female	Ambushers	2.21053
2Sjun-phi2	2S	6	organic	sunny	female	Ambushers	2.43158
2Sjul-phi4	2S	7	organic	sunny	female	Ambushers	2
1Sjun-phi3	1S	6	organic	sunny	female	Ambushers	2.15
2Sjun-phi3	2S	6	organic	sunny	female	Ambushers	2.025
3Smay-phi3	3S	5	organic	sunny	female	Ambushers	1.975
1Sabr-phi4	1S	4	organic	sunny	female	Ambushers	1.44
1Sabr-phi5	1S	4	organic	sunny	female	Ambushers	1.58
1Smay-phi1	1S	5	organic	sunny	female	Ambushers	1.6
2Smay-phi14	2S	5	organic	sunny	female	Ambushers	1.68
3Smay-phi1	3S	5	organic	sunny	female	Ambushers	1.64
1Sabr-phi6	1S	4	organic	sunny	female	Ambushers	1.36661
1Sago-phi1	1S	8	organic	sunny	female	Ambushers	1.26662
3Sago-phi1	3S	8	organic	sunny	female	Ambushers	1.26662
4Uabr-phi1	4U	4	conventional	shady	juvenile	Ambushers	1.09996
4Uago-phi1	4U	8	conventional	shady	juvenile	Ambushers	0.683306
4Uago-phi2	4U	8	conventional	shady	juvenile	Ambushers	0.649974
5Uago-phi1	5U	8	conventional	shady	juvenile	Ambushers	0.733304
5Uago-phi2	5U	8	conventional	shady	juvenile	Ambushers	0.649974
5Uago-phi3	5U	8	conventional	shady	juvenile	Ambushers	0.599976
6Uago-phi1	6U	8	conventional	shady	juvenile	Ambushers	0.883298
6Uago-phi2	6U	8	conventional	shady	juvenile	Ambushers	0.74997
6Uago-phi3	6U	8	conventional	shady	juvenile	Ambushers	0.683306
6Uago-phi4	6U	8	conventional	shady	juvenile	Ambushers	0.783302
6Uago-phi5	6U	8	conventional	shady	juvenile	Ambushers	0.599976
4Ujul-phi1	4U	7	conventional	shady	juvenile	Ambushers	0.616642
6Ujul-phi1	6U	7	conventional	shady	juvenile	Ambushers	0.733304
6Ujul-phi2	6U	7	conventional	shady	juvenile	Ambushers	0.599976
6Ujul-phi3	6U	7	conventional	shady	juvenile	Ambushers	0.483314
6Ujul-phi4	6U	7	conventional	shady	juvenile	Ambushers	0.58331
6Ujul-phi5	6U	7	conventional	shady	juvenile	Ambushers	0.549978
6Ujul-phi6	6U	7	conventional	shady	juvenile	Ambushers	0.599976
6Ujul-phi7	6U	7	conventional	shady	juvenile	Ambushers	0.816634
1Uabr-phi3	1U	4	organic	shady	juvenile	Ambushers	1.09996
1Uabr-phi5	1U	4	organic	shady	juvenile	Ambushers	1.11662
3Uabr-phi2	3U	4	organic	shady	juvenile	Ambushers	1.09996
1Uago-phi1	1U	8	organic	shady	juvenile	Ambushers	0.91663
1Uago-phi2	1U	8	organic	shady	juvenile	Ambushers	0.849966
1Uago-phi3	1U	8	organic	shady	juvenile	Ambushers	0.74997
2Uago-phi1	2U	8	organic	shady	juvenile	Ambushers	1.01663
2Uago-phi2	2U	8	organic	shady	juvenile	Ambushers	0.8333
2Uago-phi3	2U	8	organic	shady	juvenile	Ambushers	0.983294
2Uago-phi4	2U	8	organic	shady	juvenile	Ambushers	0.899964
1Ujul-phi1	1U	7	organic	shady	juvenile	Ambushers	0.699972
1Ujul-phi2	1U	7	organic	shady	juvenile	Ambushers	0.483314
1Ujul-phi3	1U	7	organic	shady	juvenile	Ambushers	0.566644
1Ujul-phi5	1U	7	organic	shady	juvenile	Ambushers	0.58331
2Ujul-phi1	2U	7	organic	shady	juvenile	Ambushers	0.683306
2Ujul-phi2	2U	7	organic	shady	juvenile	Ambushers	0.66664
2Ujul-phi3	2U	7	organic	shady	juvenile	Ambushers	0.49998
3Ujul-phi1	3U	7	organic	shady	juvenile	Ambushers	0.983294
3Ujul-phi2	3U	7	organic	shady	juvenile	Ambushers	0.816634
3Ujul-phi3	3U	7	organic	shady	juvenile	Ambushers	0.683306
3Ujul-phi4	3U	7	organic	shady	juvenile	Ambushers	0.783302
3Ujun-phi1	3U	6	organic	shady	juvenile	Ambushers	0.66664
3Uago-phi1	3U	8	organic	shady	juvenile	Ambushers	1.14995
3Uago-phi3	3U	8	organic	shady	juvenile	Ambushers	0.599976
3Uago-phi5	3U	8	organic	shady	juvenile	Ambushers	1.01663
3Uago-phi6	3U	8	organic	shady	juvenile	Ambushers	0.99996
3Uago-phi7	3U	8	organic	shady	juvenile	Ambushers	0.933296
3Uago-phi8	3U	8	organic	shady	juvenile	Ambushers	0.849966
3Uago-phi9	3U	8	organic	shady	juvenile	Ambushers	0.699972
3Uago-phi10	3U	8	organic	shady	juvenile	Ambushers	0.633308
4Sabr-phi1	4S	4	conventional	sunny	juvenile	Ambushers	1.19995
4Sago-phi1	4S	8	conventional	sunny	juvenile	Ambushers	0.8333
4Sago-phi2	4S	8	conventional	sunny	juvenile	Ambushers	0.74997
4Sago-phi3	4S	8	conventional	sunny	juvenile	Ambushers	0.566644
4Sago-phi4	4S	8	conventional	sunny	juvenile	Ambushers	0.533312
4Sago-phi5	4S	8	conventional	sunny	juvenile	Ambushers	0.533312
4Sago-phi6	4S	8	conventional	sunny	juvenile	Ambushers	0.599976
4Sago-phi7	4S	8	conventional	sunny	juvenile	Ambushers	0.8333
4Sago-phi8	4S	8	conventional	sunny	juvenile	Ambushers	0.733304
4Sago-phi9	4S	8	conventional	sunny	juvenile	Ambushers	0.799968
4Sago-phi11	4S	8	conventional	sunny	juvenile	Ambushers	0.649974
5Sago-phi6	5S	8	conventional	sunny	juvenile	Ambushers	1.06662
4Sjul-phi2	4S	7	conventional	sunny	juvenile	Ambushers	0.566644
4Sjul-phi3	4S	7	conventional	sunny	juvenile	Ambushers	0.533312
4Sjul-phi4	4S	7	conventional	sunny	juvenile	Ambushers	0.466648
4Sjul-phi5	4S	7	conventional	sunny	juvenile	Ambushers	0.683306
5Sjul-phi1	5S	7	conventional	sunny	juvenile	Ambushers	0.516646
5Sjul-phi2	5S	7	conventional	sunny	juvenile	Ambushers	0.683306
5Sjul-phi3	5S	7	conventional	sunny	juvenile	Ambushers	0.549978
5Sjul-phi4	5S	7	conventional	sunny	juvenile	Ambushers	0.66664
5Sjul-phi5	5S	7	conventional	sunny	juvenile	Ambushers	0.616642
5Sjul-phi6	5S	7	conventional	sunny	juvenile	Ambushers	0.899964
5Sjul-phi7	5S	7	conventional	sunny	juvenile	Ambushers	0.816634
6Sjul-phi2	6S	7	conventional	sunny	juvenile	Ambushers	0.516646
6Sjul-phi3	6S	7	conventional	sunny	juvenile	Ambushers	0.549978
6Smay-phi1	6S	5	conventional	sunny	juvenile	Ambushers	0.66664
2Smay-phi1	2S	5	organic	sunny	juvenile	Ambushers	1.64
2Smay-phi4	2S	5	organic	sunny	juvenile	Ambushers	1.58
2Smay-phi5	2S	5	organic	sunny	juvenile	Ambushers	1.6
2Smay-phi6	2S	5	organic	sunny	juvenile	Ambushers	1.58
2Smay-phi7	2S	5	organic	sunny	juvenile	Ambushers	1.54
2Smay-phi8	2S	5	organic	sunny	juvenile	Ambushers	1.48
2Smay-phi9	2S	5	organic	sunny	juvenile	Ambushers	1.62
1Sabr-phi1	1S	4	organic	sunny	juvenile	Ambushers	0.783302
2Sabr-phi1	2S	4	organic	sunny	juvenile	Ambushers	0.799968
2Sabr-phi2	2S	4	organic	sunny	juvenile	Ambushers	0.866632
1Sago-phi2	1S	8	organic	sunny	juvenile	Ambushers	0.783302
1Sago-phi3	1S	8	organic	sunny	juvenile	Ambushers	0.566644
2Sago-phi1	2S	8	organic	sunny	juvenile	Ambushers	0.983294
2Sago-phi2	2S	8	organic	sunny	juvenile	Ambushers	0.533312
2Sago-phi3	2S	8	organic	sunny	juvenile	Ambushers	0.566644
2Sago-phi4	2S	8	organic	sunny	juvenile	Ambushers	0.633308
2Sago-phi5	2S	8	organic	sunny	juvenile	Ambushers	0.58331
3Sago-phi2	3S	8	organic	sunny	juvenile	Ambushers	0.866632
1Sjul-phi1	1S	7	organic	sunny	juvenile	Ambushers	0.549978
1Sjul-phi2	1S	7	organic	sunny	juvenile	Ambushers	0.516646
1Sjul-phi3	1S	7	organic	sunny	juvenile	Ambushers	0.633308
2Sjul-phi1	2S	7	organic	sunny	juvenile	Ambushers	0.66664
2Sjul-phi2	2S	7	organic	sunny	juvenile	Ambushers	0.883298
2Sjul-phi3	2S	7	organic	sunny	juvenile	Ambushers	0.66664
3Sjul-phi1	3S	7	organic	sunny	juvenile	Ambushers	0.483314
3Sjul-phi2	3S	7	organic	sunny	juvenile	Ambushers	0.866632
3Sjul-phi3	3S	7	organic	sunny	juvenile	Ambushers	0.74997
3Sjul-phi4	3S	7	organic	sunny	juvenile	Ambushers	0.766636
3Sjul-phi5	3S	7	organic	sunny	juvenile	Ambushers	0.566644
3Sjul-phi6	3S	7	organic	sunny	juvenile	Ambushers	0.533312
3Sjul-phi7	3S	7	organic	sunny	juvenile	Ambushers	0.783302
3Sjul-phi8	3S	7	organic	sunny	juvenile	Ambushers	0.516646
3Sjul-phi9	3S	7	organic	sunny	juvenile	Ambushers	0.49998
3Sjul-phi10	3S	7	organic	sunny	juvenile	Ambushers	0.683306
3Sjul-phi11	3S	7	organic	sunny	juvenile	Ambushers	0.616642
1Sjun-phi1	1S	6	organic	sunny	juvenile	Ambushers	0.58331
2Smay-phi2	2S	5	organic	sunny	juvenile	Ambushers	1.04996
2Smay-phi3	2S	5	organic	sunny	juvenile	Ambushers	1.29995
5Sago-phi1	5S	8	conventional	sunny	juvenile	Ambushers	0.599976
5Sago-phi2	5S	8	conventional	sunny	juvenile	Ambushers	0.716638
5Sago-phi3	5S	8	conventional	sunny	juvenile	Ambushers	0.683306
5Sago-phi4	5S	8	conventional	sunny	juvenile	Ambushers	0.699972
5Sago-phi5	5S	8	conventional	sunny	juvenile	Ambushers	0.766636
5Uabr-sal1	5U	4	conventional	shady	female	Stalkers	1.72
6Ujul-sal1	6U	7	conventional	shady	female	Stalkers	1.42
6Uabr-sal1	6U	4	conventional	shady	female	Stalkers	1.43328
5Ujul-sal5	5U	7	conventional	shady	female	Stalkers	1.34995
6Ujul-sal2	6U	7	conventional	shady	female	Stalkers	1.08329
6Ujul-sal3	6U	7	conventional	shady	female	Stalkers	1.04996
4Ujun-sal1	4U	6	conventional	shady	female	Stalkers	1.43328
6Umay-sal1	6U	5	conventional	shady	female	Stalkers	1.43328
2Umay-sal1	2U	5	organic	shady	female	Stalkers	2.58948
3Uabr-sal1	3U	4	organic	shady	female	Stalkers	1.85
1Uago-sal5	1U	8	organic	shady	female	Stalkers	1.85
2Ujul-sal1	2U	7	organic	shady	female	Stalkers	2.175
1Uago-sal1	1U	8	organic	shady	female	Stalkers	1.54
1Uago-sal2	1U	8	organic	shady	female	Stalkers	1.42
3Uago-sal5	3U	8	organic	shady	female	Stalkers	1.58
1Ujul-sal6	1U	7	organic	shady	female	Stalkers	1.54
1Uago-sal6	1U	8	organic	shady	female	Stalkers	1.19995
2Uago-sal1	2U	8	organic	shady	female	Stalkers	1.39994
2Uago-sal3	2U	8	organic	shady	female	Stalkers	1.36661
2Uago-sal4	2U	8	organic	shady	female	Stalkers	1.33328
3Uago-sal6	3U	8	organic	shady	female	Stalkers	1.28328
1Ujul-sal7	1U	7	organic	shady	female	Stalkers	1.39994
1Ujul-sal9	1U	7	organic	shady	female	Stalkers	1.18329
2Ujul-sal2	2U	7	organic	shady	female	Stalkers	1.31661
3Ujul-sal6	3U	7	organic	shady	female	Stalkers	1.18329
1Umay-sal1	1U	5	organic	shady	female	Stalkers	1.24995
6Sago-sal3	6S	8	conventional	sunny	female	Stalkers	2.925
5Sjun-sal1	5S	6	conventional	sunny	female	Stalkers	1.725
4Sago-sal1	4S	8	conventional	sunny	female	Stalkers	1.6
6Sago-sal2	6S	8	conventional	sunny	female	Stalkers	1.44
5Sjul-sal1	5S	7	conventional	sunny	female	Stalkers	1.48
4Sabr-sal1	4S	4	conventional	sunny	female	Stalkers	1.18329
5Sjul-sal2	5S	7	conventional	sunny	female	Stalkers	1.31661
6Sjun-sal2	6S	6	conventional	sunny	female	Stalkers	0.91663
2Smay-sal1	2S	5	organic	sunny	female	Stalkers	2.5579
2Sabr-sal1	2S	4	organic	sunny	female	Stalkers	1.725
2Sago-sal1	2S	8	organic	sunny	female	Stalkers	1.75
3Sjul-sal4	3S	7	organic	sunny	female	Stalkers	2.1
1Smay-sal1	1S	5	organic	sunny	female	Stalkers	1.8
3Sabr-sal1	3S	4	organic	sunny	female	Stalkers	1.68
1Sago-sal1	1S	8	organic	sunny	female	Stalkers	1.62
1Sago-sal3	1S	8	organic	sunny	female	Stalkers	1.54
3Sago-sal1	3S	8	organic	sunny	female	Stalkers	1.44
3Sago-sal2	3S	8	organic	sunny	female	Stalkers	1.42
1Sjul-sal2	1S	7	organic	sunny	female	Stalkers	1.46
1Sjul-sal3	1S	7	organic	sunny	female	Stalkers	1.46
3Sjun-sal1	3S	6	organic	sunny	female	Stalkers	1.5
1Sago-sal2	1S	8	organic	sunny	female	Stalkers	1.36661
1Sago-sal9	1S	8	organic	sunny	female	Stalkers	1.18329
2Sago-sal5	2S	8	organic	sunny	female	Stalkers	1.13329
2Sago-sal6	2S	8	organic	sunny	female	Stalkers	1.38328
2Sago-sal7	2S	8	organic	sunny	female	Stalkers	1.31661
2Sago-sal8	2S	8	organic	sunny	female	Stalkers	1.16662
1Sjul-sal1	1S	7	organic	sunny	female	Stalkers	1.33328
2Sjul-sal3	2S	7	organic	sunny	female	Stalkers	1.29995
4Uago-sal1	4U	8	conventional	shady	juvenile	Stalkers	1.11662
5Uago-sal1	5U	8	conventional	shady	juvenile	Stalkers	0.716638
5Uago-sal2	5U	8	conventional	shady	juvenile	Stalkers	0.616642
5Uago-sal3	5U	8	conventional	shady	juvenile	Stalkers	0.633308
6Uago-sal1	6U	8	conventional	shady	juvenile	Stalkers	0.733304
4Ujul-sal1	4U	7	conventional	shady	juvenile	Stalkers	1.06662
4Ujul-sal2	4U	7	conventional	shady	juvenile	Stalkers	1.13329
5Ujul-sal1	5U	7	conventional	shady	juvenile	Stalkers	1.08329
5Ujul-sal2	5U	7	conventional	shady	juvenile	Stalkers	0.949962
5Ujul-sal3	5U	7	conventional	shady	juvenile	Stalkers	0.633308
5Ujul-sal4	5U	7	conventional	shady	juvenile	Stalkers	0.933296
5Ujul-sal6	5U	7	conventional	shady	juvenile	Stalkers	1.16662
6Ujul-sal4	6U	7	conventional	shady	juvenile	Stalkers	0.949962
6Ujul-sal5	6U	7	conventional	shady	juvenile	Stalkers	0.816634
6Ujul-sal6	6U	7	conventional	shady	juvenile	Stalkers	0.566644
6Ujul-sal7	6U	7	conventional	shady	juvenile	Stalkers	0.766636
6Ujul-sal8	6U	7	conventional	shady	juvenile	Stalkers	0.783302
1Uago-sal3	1U	8	organic	shady	juvenile	Stalkers	1.03329
1Uago-sal4	1U	8	organic	shady	juvenile	Stalkers	1.19995
2Uago-sal2	2U	8	organic	shady	juvenile	Stalkers	1.33328
3Uago-sal1	3U	8	organic	shady	juvenile	Stalkers	1.34995
3Uago-sal2	3U	8	organic	shady	juvenile	Stalkers	1.19995
3Uago-sal3	3U	8	organic	shady	juvenile	Stalkers	1.16662
3Uago-sal4	3U	8	organic	shady	juvenile	Stalkers	0.8333
1Ujul-sal1	1U	7	organic	shady	juvenile	Stalkers	0.966628
1Ujul-sal2	1U	7	organic	shady	juvenile	Stalkers	1.21662
1Ujul-sal3	1U	7	organic	shady	juvenile	Stalkers	1.41661
1Ujul-sal4	1U	7	organic	shady	juvenile	Stalkers	0.99996
1Ujul-sal5	1U	7	organic	shady	juvenile	Stalkers	0.899964
1Ujul-sal8	1U	7	organic	shady	juvenile	Stalkers	0.616642
2Ujul-sal3	2U	7	organic	shady	juvenile	Stalkers	1.14995
2Ujul-sal4	2U	7	organic	shady	juvenile	Stalkers	0.74997
3Ujul-sal1	3U	7	organic	shady	juvenile	Stalkers	0.983294
3Ujul-sal2	3U	7	organic	shady	juvenile	Stalkers	1.04996
3Ujul-sal3	3U	7	organic	shady	juvenile	Stalkers	1.16662
3Ujul-sal4	3U	7	organic	shady	juvenile	Stalkers	0.716638
3Ujul-sal5	3U	7	organic	shady	juvenile	Stalkers	1.28328
3Ujul-sal8	3U	7	organic	shady	juvenile	Stalkers	1.13329
1Ujun-sal1	1U	6	organic	shady	juvenile	Stalkers	0.799968
1Ujun-sal2	1U	6	organic	shady	juvenile	Stalkers	0.91663
2Ujun-sal1	2U	6	organic	shady	juvenile	Stalkers	0.783302
2Ujun-sal2	2U	6	organic	shady	juvenile	Stalkers	0.633308
3Ujun-sal1	3U	6	organic	shady	juvenile	Stalkers	0.883298
5Sabr-sal1	5S	4	conventional	sunny	juvenile	Stalkers	0.58331
4Sago-sal2	4S	8	conventional	sunny	juvenile	Stalkers	0.899964
4Sago-sal3	4S	8	conventional	sunny	juvenile	Stalkers	1.13329
4Sago-sal4	4S	8	conventional	sunny	juvenile	Stalkers	1.01663
4Sago-sal5	4S	8	conventional	sunny	juvenile	Stalkers	0.766636
4Sago-sal6	4S	8	conventional	sunny	juvenile	Stalkers	1.13329
6Sago-sal1	6S	8	conventional	sunny	juvenile	Stalkers	1.41661
6Sago-sal4	6S	8	conventional	sunny	juvenile	Stalkers	0.91663
4Sjul-sal1	4S	7	conventional	sunny	juvenile	Stalkers	1.18329
4Sjul-sal2	4S	7	conventional	sunny	juvenile	Stalkers	1.16662
4Sjul-sal3	4S	7	conventional	sunny	juvenile	Stalkers	0.816634
4Sjul-sal4	4S	7	conventional	sunny	juvenile	Stalkers	0.899964
4Sjul-sal5	4S	7	conventional	sunny	juvenile	Stalkers	0.799968
4Sjul-sal6	4S	7	conventional	sunny	juvenile	Stalkers	0.699972
4Sjul-sal7	4S	7	conventional	sunny	juvenile	Stalkers	0.699972
4Sjul-sal8	4S	7	conventional	sunny	juvenile	Stalkers	0.716638
4Sjul-sal10	4S	7	conventional	sunny	juvenile	Stalkers	0.983294
5Sjul-sal3	5S	7	conventional	sunny	juvenile	Stalkers	1.19995
5Sjul-sal4	5S	7	conventional	sunny	juvenile	Stalkers	0.899964
5Sjul-sal5	5S	7	conventional	sunny	juvenile	Stalkers	0.683306
5Sjul-sal6	5S	7	conventional	sunny	juvenile	Stalkers	0.683306
5Sjul-sal7	5S	7	conventional	sunny	juvenile	Stalkers	0.599976
5Sjul-sal8	5S	7	conventional	sunny	juvenile	Stalkers	0.58331
5Sjul-sal9	5S	7	conventional	sunny	juvenile	Stalkers	0.883298
6Sjul-sal1	6S	7	conventional	sunny	juvenile	Stalkers	0.8333
6Sjul-sal2	6S	7	conventional	sunny	juvenile	Stalkers	0.549978
4Sjun-sal1	4S	6	conventional	sunny	juvenile	Stalkers	0.783302
4Sjun-sal2	4S	6	conventional	sunny	juvenile	Stalkers	0.599976
5Sjun-sal2	5S	6	conventional	sunny	juvenile	Stalkers	0.883298
5Sjun-sal3	5S	6	conventional	sunny	juvenile	Stalkers	0.849966
6Sjun-sal1	6S	6	conventional	sunny	juvenile	Stalkers	0.66664
6Smay-sal1	6S	5	conventional	sunny	juvenile	Stalkers	0.8333
1Sago-sal4	1S	8	organic	sunny	juvenile	Stalkers	0.91663
1Sago-sal5	1S	8	organic	sunny	juvenile	Stalkers	0.633308
1Sago-sal6	1S	8	organic	sunny	juvenile	Stalkers	0.683306
1Sago-sal7	1S	8	organic	sunny	juvenile	Stalkers	0.816634
1Sago-sal8	1S	8	organic	sunny	juvenile	Stalkers	0.783302
2Sago-sal2	2S	8	organic	sunny	juvenile	Stalkers	0.41665
2Sago-sal3	2S	8	organic	sunny	juvenile	Stalkers	0.716638
2Sago-sal4	2S	8	organic	sunny	juvenile	Stalkers	0.683306
3Sago-sal3	3S	8	organic	sunny	juvenile	Stalkers	0.816634
3Sago-sal4	3S	8	organic	sunny	juvenile	Stalkers	0.716638
1Sjul-sal4	1S	7	organic	sunny	juvenile	Stalkers	0.66664
1Sjul-sal5	1S	7	organic	sunny	juvenile	Stalkers	0.983294
1Sjul-sal6	1S	7	organic	sunny	juvenile	Stalkers	0.766636
1Sjul-sal7	1S	7	organic	sunny	juvenile	Stalkers	0.633308
1Sjul-sal8	1S	7	organic	sunny	juvenile	Stalkers	0.633308
1Sjul-sal9	1S	7	organic	sunny	juvenile	Stalkers	0.949962
1Sjul-sal10	1S	7	organic	sunny	juvenile	Stalkers	0.633308
1Sjul-sal11	1S	7	organic	sunny	juvenile	Stalkers	0.649974
1Sjul-sal12	1S	7	organic	sunny	juvenile	Stalkers	0.883298
1Sjul-sal13	1S	7	organic	sunny	juvenile	Stalkers	0.649974
1Sjul-sal14	1S	7	organic	sunny	juvenile	Stalkers	0.799968
2Sjul-sal1	2S	7	organic	sunny	juvenile	Stalkers	1.09996
2Sjul-sal2	2S	7	organic	sunny	juvenile	Stalkers	0.649974
3Sjul-sal1	3S	7	organic	sunny	juvenile	Stalkers	0.783302
1Sjun-sal1	1S	6	organic	sunny	juvenile	Stalkers	0.8333
2Sjun-sal1	2S	6	organic	sunny	juvenile	Stalkers	1.06662
3Sjun-sal2	3S	6	organic	sunny	juvenile	Stalkers	0.816634
3Sjun-sal3	3S	6	organic	sunny	juvenile	Stalkers	0.616642
5Ujul-zod1	5U	7	conventional	shady	female	Ground runners	3.04688
4Uabr-zod1	4U	4	conventional	shady	female	Ground runners	1.21662
4Uabr-zod2	4U	4	conventional	shady	female	Ground runners	1.16662
4Uabr-zod3	4U	4	conventional	shady	female	Ground runners	1.09996
4Uabr-zod4	4U	4	conventional	shady	female	Ground runners	0.99996
4Uago-zod1	4U	8	conventional	shady	female	Ground runners	1.06662
4Uago-zod2	4U	8	conventional	shady	female	Ground runners	0.933296
4Uago-zod6	4U	8	conventional	shady	female	Ground runners	0.966628
4Ujul-zod1	4U	7	conventional	shady	female	Ground runners	0.99996
4Ujul-zod2	4U	7	conventional	shady	female	Ground runners	1.11662
4Ujun-zod1	4U	6	conventional	shady	female	Ground runners	1.13329
4Ujun-zod2	4U	6	conventional	shady	female	Ground runners	1.14995
5Ujun-zod1	5U	6	conventional	shady	female	Ground runners	1.16662
4Umay-zod1	4U	5	conventional	shady	female	Ground runners	1.19995
4Umay-zod2	4U	5	conventional	shady	female	Ground runners	1.16662
5Umay-zod2	5U	5	conventional	shady	female	Ground runners	1.03329
6Umay-zod1	6U	5	conventional	shady	female	Ground runners	1.18329
6Umay-zod2	6U	5	conventional	shady	female	Ground runners	1.13329
6Umay-zod3	6U	5	conventional	shady	female	Ground runners	1.33328
6Smay-zod1	6S	5	conventional	sunny	female	Ground runners	1.46
5Sabr-zod1	5S	4	conventional	sunny	female	Ground runners	1.06662
4Sago-zod7	4S	8	conventional	sunny	female	Ground runners	1.06662
4Sago-zod8	4S	8	conventional	sunny	female	Ground runners	1.31661
4Sago-zod9	4S	8	conventional	sunny	female	Ground runners	1.14995
4Sago-zod10	4S	8	conventional	sunny	female	Ground runners	1.29995
4Sjun-zod1	4S	6	conventional	sunny	female	Ground runners	1.34995
4Sjun-zod2	4S	6	conventional	sunny	female	Ground runners	1.26662
4Smay-zod1	4S	5	conventional	sunny	female	Ground runners	1.36661
5Smay-zod1	5S	5	conventional	sunny	female	Ground runners	1.41661
3Uago-zod1	3U	8	organic	shady	female	Ground runners	1.975
2Uago-zod1	2U	8	organic	shady	female	Ground runners	1.44
1Ujun-zod1	1U	6	organic	shady	female	Ground runners	1.44
1Uabr-zod1	1U	4	organic	shady	female	Ground runners	1.09996
1Uabr-zod2	1U	4	organic	shady	female	Ground runners	1.08329
1Uabr-zod3	1U	4	organic	shady	female	Ground runners	1.16662
1Uabr-zod4	1U	4	organic	shady	female	Ground runners	0.91663
2Uabr-zod1	2U	4	organic	shady	female	Ground runners	1.08329
2Uago-zod3	2U	8	organic	shady	female	Ground runners	0.8333
3Uago-zod2	3U	8	organic	shady	female	Ground runners	1.24995
3Uago-zod3	3U	8	organic	shady	female	Ground runners	0.966628
3Uago-zod4	3U	8	organic	shady	female	Ground runners	0.866632
3Uago-zod5	3U	8	organic	shady	female	Ground runners	1.18329
3Uago-zod6	3U	8	organic	shady	female	Ground runners	1.18329
3Uago-zod7	3U	8	organic	shady	female	Ground runners	1.29995
3Uago-zod8	3U	8	organic	shady	female	Ground runners	1.26662
3Uago-zod9	3U	8	organic	shady	female	Ground runners	1.06662
3Uago-zod10	3U	8	organic	shady	female	Ground runners	1.09996
3Uago-zod11	3U	8	organic	shady	female	Ground runners	0.933296
3Uago-zod12	3U	8	organic	shady	female	Ground runners	1.11662
3Uago-zod13	3U	8	organic	shady	female	Ground runners	1.11662
3Uago-zod14	3U	8	organic	shady	female	Ground runners	1.16662
3Uago-zod15	3U	8	organic	shady	female	Ground runners	0.899964
3Uago-zod16	3U	8	organic	shady	female	Ground runners	0.91663
3Uago-zod17	3U	8	organic	shady	female	Ground runners	0.883298
3Uago-zod18	3U	8	organic	shady	female	Ground runners	1.09996
3Uago-zod19	3U	8	organic	shady	female	Ground runners	1.08329
3Uago-zod20	3U	8	organic	shady	female	Ground runners	0.91663
3Uago-zod21	3U	8	organic	shady	female	Ground runners	1.01663
3Uago-zod22	3U	8	organic	shady	female	Ground runners	0.899964
3Uago-zod23	3U	8	organic	shady	female	Ground runners	0.766636
3Uago-zod24	3U	8	organic	shady	female	Ground runners	0.8333
3Uago-zod25	3U	8	organic	shady	female	Ground runners	0.8333
3Uago-zod26	3U	8	organic	shady	female	Ground runners	0.8333
3Uago-zod29	3U	8	organic	shady	female	Ground runners	0.966628
1Ujul-zod1	1U	7	organic	shady	female	Ground runners	1.01663
1Ujul-zod2	1U	7	organic	shady	female	Ground runners	1.36661
3Ujul-zod1	3U	7	organic	shady	female	Ground runners	1.06662
3Ujul-zod2	3U	7	organic	shady	female	Ground runners	0.883298
3Ujul-zod3	3U	7	organic	shady	female	Ground runners	1.03329
3Ujul-zod5	3U	7	organic	shady	female	Ground runners	1.06662
1Ujun-zod2	1U	6	organic	shady	female	Ground runners	1.41661
1Umay-zod1	1U	5	organic	shady	female	Ground runners	1.31661
1Umay-zod2	1U	5	organic	shady	female	Ground runners	1.24995
1Umay-zod5	1U	5	organic	shady	female	Ground runners	1.14995
2Umay-zod1	2U	5	organic	shady	female	Ground runners	1.33328
2Umay-zod2	2U	5	organic	shady	female	Ground runners	1.36661
2Umay-zod3	2U	5	organic	shady	female	Ground runners	1.36661
3Umay-zod3	3U	5	organic	shady	female	Ground runners	1.33328
2Sabr-zod3	2S	4	organic	sunny	female	Ground runners	1.5
3Sjun-zod1	3S	6	organic	sunny	female	Ground runners	1.58
1Sabr-zod1	1S	4	organic	sunny	female	Ground runners	1.18329
1Sabr-zod2	1S	4	organic	sunny	female	Ground runners	1.23328
1Sabr-zod3	1S	4	organic	sunny	female	Ground runners	1.16662
1Sabr-zod4	1S	4	organic	sunny	female	Ground runners	1.09996
2Sabr-zod1	2S	4	organic	sunny	female	Ground runners	1.18329
2Sabr-zod2	2S	4	organic	sunny	female	Ground runners	1.14995
2Sabr-zod4	2S	4	organic	sunny	female	Ground runners	1.13329
3Sabr-zod1	3S	4	organic	sunny	female	Ground runners	1.28328
3Sabr-zod2	3S	4	organic	sunny	female	Ground runners	1.23328
1Sago-zod1	1S	8	organic	sunny	female	Ground runners	1.11662
1Sago-zod2	1S	8	organic	sunny	female	Ground runners	1.01663
1Sjul-zod1	1S	7	organic	sunny	female	Ground runners	0.91663
3Sjul-zod1	3S	7	organic	sunny	female	Ground runners	1.31661
3Sjun-zod2	3S	6	organic	sunny	female	Ground runners	1.29995
2Smay-zod1	2S	5	organic	sunny	female	Ground runners	1.31661
2Smay-zod2	2S	5	organic	sunny	female	Ground runners	1.36661
5Uago-zod1	5U	8	conventional	shady	juvenile	Ground runners	0.649974
5Uago-zod2	5U	8	conventional	shady	juvenile	Ground runners	0.466648
5Uago-zod3	5U	8	conventional	shady	juvenile	Ground runners	0.66664
4Uago-zod3	4U	8	conventional	shady	juvenile	Ground runners	0.933296
4Uago-zod4	4U	8	conventional	shady	juvenile	Ground runners	0.866632
4Uago-zod5	4U	8	conventional	shady	juvenile	Ground runners	0.799968
4Uago-zod7	4U	8	conventional	shady	juvenile	Ground runners	0.949962
4Uago-zod8	4U	8	conventional	shady	juvenile	Ground runners	0.91663
4Uago-zod9	4U	8	conventional	shady	juvenile	Ground runners	0.783302
4Uago-zod10	4U	8	conventional	shady	juvenile	Ground runners	0.699972
4Uago-zod11	4U	8	conventional	shady	juvenile	Ground runners	0.533312
4Uago-zod12	4U	8	conventional	shady	juvenile	Ground runners	0.74997
6Uago-zod1	6U	8	conventional	shady	juvenile	Ground runners	0.716638
4Ujul-zod3	4U	7	conventional	shady	juvenile	Ground runners	0.483314
5Ujul-zod2	5U	7	conventional	shady	juvenile	Ground runners	0.616642
5Ujul-zod3	5U	7	conventional	shady	juvenile	Ground runners	0.616642
5Ujul-zod4	5U	7	conventional	shady	juvenile	Ground runners	0.58331
4Ujun-zod3	4U	6	conventional	shady	juvenile	Ground runners	0.74997
4Umay-zod3	4U	5	conventional	shady	juvenile	Ground runners	0.866632
5Umay-zod1	5U	5	conventional	shady	juvenile	Ground runners	0.66664
4Sago-zod1	4S	8	conventional	sunny	juvenile	Ground runners	0.599976
4Sago-zod2	4S	8	conventional	sunny	juvenile	Ground runners	0.449982
4Sago-zod3	4S	8	conventional	sunny	juvenile	Ground runners	0.433316
4Sago-zod4	4S	8	conventional	sunny	juvenile	Ground runners	0.433316
4Sago-zod5	4S	8	conventional	sunny	juvenile	Ground runners	0.549978
4Sago-zod6	4S	8	conventional	sunny	juvenile	Ground runners	0.649974
5Sago-zod1	5S	8	conventional	sunny	juvenile	Ground runners	0.616642
5Sago-zod2	5S	8	conventional	sunny	juvenile	Ground runners	0.483314
5Sago-zod3	5S	8	conventional	sunny	juvenile	Ground runners	0.516646
5Sago-zod4	5S	8	conventional	sunny	juvenile	Ground runners	0.58331
5Sago-zod5	5S	8	conventional	sunny	juvenile	Ground runners	0.716638
5Sago-zod6	5S	8	conventional	sunny	juvenile	Ground runners	0.766636
6Sago-zod1	6S	8	conventional	sunny	juvenile	Ground runners	0.66664
6Sago-zod2	6S	8	conventional	sunny	juvenile	Ground runners	0.58331
6Sago-zod3	6S	8	conventional	sunny	juvenile	Ground runners	0.566644
6Sago-zod4	6S	8	conventional	sunny	juvenile	Ground runners	0.566644
6Sago-zod5	6S	8	conventional	sunny	juvenile	Ground runners	0.58331
6Sago-zod6	6S	8	conventional	sunny	juvenile	Ground runners	0.566644
6Sago-zod7	6S	8	conventional	sunny	juvenile	Ground runners	0.883298
4Sjun-zod3	4S	6	conventional	sunny	juvenile	Ground runners	0.91663
6Sjun-zod1	6S	6	conventional	sunny	juvenile	Ground runners	0.783302
1Uago-zod1	1U	8	organic	shady	juvenile	Ground runners	0.933296
1Uago-zod2	1U	8	organic	shady	juvenile	Ground runners	0.966628
1Uago-zod3	1U	8	organic	shady	juvenile	Ground runners	0.966628
1Uago-zod4	1U	8	organic	shady	juvenile	Ground runners	0.716638
1Uago-zod5	1U	8	organic	shady	juvenile	Ground runners	0.58331
1Uago-zod6	1U	8	organic	shady	juvenile	Ground runners	0.549978
1Uago-zod7	1U	8	organic	shady	juvenile	Ground runners	0.466648
1Uago-zod8	1U	8	organic	shady	juvenile	Ground runners	0.66664
2Uago-zod2	2U	8	organic	shady	juvenile	Ground runners	0.74997
2Uago-zod4	2U	8	organic	shady	juvenile	Ground runners	0.8333
2Uago-zod5	2U	8	organic	shady	juvenile	Ground runners	0.41665
2Uago-zod6	2U	8	organic	shady	juvenile	Ground runners	0.91663
2Uago-zod7	2U	8	organic	shady	juvenile	Ground runners	0.733304
2Uago-zod8	2U	8	organic	shady	juvenile	Ground runners	0.599976
2Uago-zod9	2U	8	organic	shady	juvenile	Ground runners	0.566644
2Uago-zod10	2U	8	organic	shady	juvenile	Ground runners	0.766636
2Uago-zod11	2U	8	organic	shady	juvenile	Ground runners	0.8333
3Uago-zod27	3U	8	organic	shady	juvenile	Ground runners	0.816634
3Uago-zod28	3U	8	organic	shady	juvenile	Ground runners	0.716638
3Uago-zod30	3U	8	organic	shady	juvenile	Ground runners	0.683306
3Uago-zod31	3U	8	organic	shady	juvenile	Ground runners	0.716638
3Uago-zod32	3U	8	organic	shady	juvenile	Ground runners	0.799968
3Uago-zod33	3U	8	organic	shady	juvenile	Ground runners	0.649974
3Uago-zod34	3U	8	organic	shady	juvenile	Ground runners	0.866632
3Uago-zod35	3U	8	organic	shady	juvenile	Ground runners	0.883298
3Uago-zod36	3U	8	organic	shady	juvenile	Ground runners	0.699972
3Uago-zod37	3U	8	organic	shady	juvenile	Ground runners	0.733304
3Uago-zod38	3U	8	organic	shady	juvenile	Ground runners	0.566644
3Uago-zod39	3U	8	organic	shady	juvenile	Ground runners	0.849966
3Uago-zod40	3U	8	organic	shady	juvenile	Ground runners	0.566644
3Uago-zod41	3U	8	organic	shady	juvenile	Ground runners	0.733304
3Uago-zod42	3U	8	organic	shady	juvenile	Ground runners	0.58331
3Uago-zod43	3U	8	organic	shady	juvenile	Ground runners	0.516646
3Uago-zod44	3U	8	organic	shady	juvenile	Ground runners	0.516646
3Uago-zod45	3U	8	organic	shady	juvenile	Ground runners	0.599976
3Uago-zod46	3U	8	organic	shady	juvenile	Ground runners	0.483314
3Uago-zod47	3U	8	organic	shady	juvenile	Ground runners	0.399984
3Uago-zod48	3U	8	organic	shady	juvenile	Ground runners	0.899964
3Ujul-zod4	3U	7	organic	shady	juvenile	Ground runners	0.399984
1Umay-zod3	1U	5	organic	shady	juvenile	Ground runners	0.733304
1Umay-zod4	1U	5	organic	shady	juvenile	Ground runners	0.899964
3Umay-zod1	3U	5	organic	shady	juvenile	Ground runners	0.683306
3Umay-zod2	3U	5	organic	shady	juvenile	Ground runners	0.716638
2Sabr-zod5	2S	4	organic	sunny	juvenile	Ground runners	0.883298
1Sago-zod3	1S	8	organic	sunny	juvenile	Ground runners	0.816634
1Sago-zod4	1S	8	organic	sunny	juvenile	Ground runners	0.816634
1Sago-zod5	1S	8	organic	sunny	juvenile	Ground runners	0.66664
1Sago-zod6	1S	8	organic	sunny	juvenile	Ground runners	0.533312
1Sago-zod7	1S	8	organic	sunny	juvenile	Ground runners	0.516646
1Sago-zod8	1S	8	organic	sunny	juvenile	Ground runners	0.399984
1Sago-zod9	1S	8	organic	sunny	juvenile	Ground runners	0.399984
1Sago-zod10	1S	8	organic	sunny	juvenile	Ground runners	0.516646
1Sago-zod11	1S	8	organic	sunny	juvenile	Ground runners	0.449982
2Sago-zod1	2S	8	organic	sunny	juvenile	Ground runners	0.883298
2Sago-zod2	2S	8	organic	sunny	juvenile	Ground runners	0.58331
3Sago-zod1	3S	8	organic	sunny	juvenile	Ground runners	0.466648
3Sago-zod2	3S	8	organic	sunny	juvenile	Ground runners	0.466648
3Sago-zod3	3S	8	organic	sunny	juvenile	Ground runners	0.483314
3Sago-zod4	3S	8	organic	sunny	juvenile	Ground runners	0.516646
3Sago-zod5	3S	8	organic	sunny	juvenile	Ground runners	0.533312
3Sago-zod6	3S	8	organic	sunny	juvenile	Ground runners	0.733304
3Sjul-zod2	3S	7	organic	sunny	juvenile	Ground runners	0.783302
3Sjun-zod3	3S	6	organic	sunny	juvenile	Ground runners	0.716638
